# Supplementary material for: Constructing stage-structured matrix population models from life tables: comparison of methods
Source: PeerJ. 2017 Oct 26;5:e3971. doi: 10.7717/peerj.3971 (PMC5660883; doi:10.7717/peerj.3971)
Supplement: Supplemental Information 2 — Complete MATLAB code used for the analysis and Excel file containing parameters. All of the files should be extracted and saved under the same folder. MATLAB code will read the Excel file and run the analysis. Please see “Supplemental Material.docx” for more information. [file peerj-05-3971-s002.zip › analysis1.m]

clear
%% Annalysis to create Tables 4, 5, 6 and Tables 10, 11, 12
params=xlsread('table1','Early Maturation');
TABLES4_5_6=zeros(11,6,3);
TABLES10_11_12=zeros(11,6,3);
for h=1:3% Run for each R
    for j=1:6 % Run each Model
        % Assign parameters
        a1=params(j,1);a3=params(j,2);b3=params(j,3);
        Lm=params(j,4);k=params(j,5);
        R=params(j,h+5);
        x0=params(j,9);x1=params(j,10);x2=params(j,11);x3=params(j,12);
        fecTP=j-(ceil(j/3)-1)*3;
        [LMD,GT,LMD0,GT0,LMD1,GT1]=earlymature(a1,a3,b3,Lm,k,R,x1,x2,x3,fecTP);
        TABLES4_5_6(3:11,j,h)=LMD;  
        TABLES4_5_6(1,j,h)=LMD0; 
        TABLES4_5_6(2,j,h)=LMD1; 
        TABLES10_11_12(3:11,j,h)=GT; 
        TABLES10_11_12(1,j,h)=GT0;
        TABLES10_11_12(2,j,h)=GT1; 
    end
end
TABLES4_5_6= TABLES4_5_6(:,:,[2,1,3]); % Change the order so that it is consistent with the paper
TABLES10_11_12= TABLES10_11_12(:,:,[2,1,3]);
%% Annalysis to create Tables 7, 8, 9 and Tables 13, 14, 15
params=xlsread('table1','Delayed Maturation');
TABLES7_8_9=zeros(12,6,3);
TABLES13_14_15=zeros(12,6,3);
for h=1:3% Run for each R
    for j=1:6 % Run each Model
        % Assign parameters
        a1=params(j,1);a2=params(j,2);b2=params(j,3);
        m1=params(j,4);m2=params(j,5);a=params(j,6);
        R=params(j,h+6);
        x0=params(j,10);x1=params(j,11);x2=params(j,12);x3=params(j,13);
        [LMD,GT,LMD0,GT0,LMD1,GT1,LMD2,GT2]=delaymature(a1,a2,b2,m1,m2,a,R,x0,x1,x2,x3);
        TABLES7_8_9(4:12,j,h)=LMD;  
        TABLES7_8_9(1,j,h)=LMD0; 
        TABLES7_8_9(2,j,h)=LMD2; 
        TABLES7_8_9(3,j,h)=LMD1; 
        TABLES13_14_15(4:12,j,h)=GT; 
        TABLES13_14_15(1,j,h)=GT0;
        TABLES13_14_15(2,j,h)=GT2; 
        TABLES13_14_15(3,j,h)=GT1; 
    end
end
TABLES7_8_9= TABLES7_8_9(:,:,[2,1,3]); % Change the order so that it is consistent with the paper
TABLES13_14_15= TABLES13_14_15(:,:,[2,1,3]);
