# Supplementary material for: Constructing stage-structured matrix population models from life tables: comparison of methods
Source: PeerJ. 2017 Oct 26;5:e3971. doi: 10.7717/peerj.3971 (PMC5660883; doi:10.7717/peerj.3971)
Supplement: Supplemental Information 2 — Complete MATLAB code used for the analysis and Excel file containing parameters. All of the files should be extracted and saved under the same folder. MATLAB code will read the Excel file and run the analysis. Please see “Supplemental Material.docx” for more information. [file peerj-05-3971-s002.zip › analysis2.m]

clear
%% Annalysis to create Table 16
params=xlsread('table1','Delayed Maturation');
TABLES16= zeros(3,6);
TABLES17= zeros(3,6);
for h=1:3% Run for each R
    for j=1:6 % Run each Model
        % Assign parameters
        a1=params(j,1);a2=params(j,2);b2=params(j,3);
        m1=params(j,4);m2=params(j,5);a=params(j,6);
        R=params(j,h+6);
        x0=params(j,10);x1=params(j,11);x2=params(j,12);x3=params(j,13);
        [L,GT]=IterativeMethod(a1,a2,b2,m1,m2,a,R,x0,x1,x2,x3);
        TABLES16(h,j)=L;
        TABLES17(h,j)=GT;
    end
end
