# Supplementary material for: Constructing stage-structured matrix population models from life tables: comparison of methods
Source: PeerJ. 2017 Oct 26;5:e3971. doi: 10.7717/peerj.3971 (PMC5660883; doi:10.7717/peerj.3971)
Supplement: Supplemental Information 2 — Complete MATLAB code used for the analysis and Excel file containing parameters. All of the files should be extracted and saved under the same folder. MATLAB code will read the Excel file and run the analysis. Please see “Supplemental Material.docx” for more information. [file peerj-05-3971-s002.zip › delaymature.m]

function [LMD,GT,LMD0,GT0,LMD1,GT1,LMD2,GT2]=delaymature(a1,a2,b2,m1,m2,a,R,x0,x1,x2,x3)
%function [LMD,GT,LMD0,GT0,LMD1,GT1]=earlymature(a1,a2,b2,m1,m2,a,R,x0,x1,x2,x3)
% Calculates population growth rate LBD and generation time GT
%% ***** Outputs ******
% LMD:  lambda (asymptotic finite population growth rate
% GT:   generation time
% LMD0: lambda calculated with Euler Lotka Equation (true lambda)
% GT0:  true generation time
% LMD1: labmda calculated with age-structured model
% GT1:  generation time calculated with age-structured model
%% **** Inputs ********* (See Table 1 for detail)
% a1:   alpha 1; a2: alpha 2; b2: beta 2; m1 & m2: parameters for maturation
% a: adult instantaneous per-capita mortality rate (a.k.a. risk, harzard);
% R:    coefficient on fecundity;
% x1:   age when the first individual mature
% x2:   mean age of maturation
% x3:   the last age of reproduction
% Note parameters specified in Table 1 are rounded (some rounding errors
% exist)
%% Euler Lotka Equation
x=linspace(0,x3,1001);
if m1==0
    lx=survivorship2(a1,a2,b2,a,x1,x,1);
else
    lx=survivorship1(a1,a2,b2,m1,m2,a,x1,x,[1;0]);
    lx=lx(:,2);
end
lxb=lx.*fecundity(x,x1,x3)'/R;
[r] = EulerLotka(x(:),lxb(:));
LMD0=exp(r);
GT0=trapz(x,x.*exp(-r*x).*lxb');
%% Leslie Matrix 1  % Fixed Age of Maturation
x=[0.5:1:x3-1];
if m1==0
    lx=survivorship2(a1,a2,b2,a,x2,x,1);
    lxs=lx;
else
    lx=survivorship1(a1,a2,b2,m1,m2,a,x1,x,[1;0]);
    lxs=sum(lx,2);
end
M0=zeros(40,40);
M0(2:41:2+41*38)=(lxs(2:end)./lxs(1:end-1))';
%%Fedundity
if m1==0
    S0=survivorship2(a1,a2,b2,a,x2,[0,0.5],1);
    S0=S0(end);
else
    S0=survivorship1(a1,a2,b2,m1,m2,a,x1,[0,0.5],[1;0]);
    S0=S0(end,1);
end
clear f
for j=11:40
    x=linspace(j-0.5,j+0.5,201);
    if m1==0
        lx2=survivorship2(a1,a2,b2,a,x2,x,1);
    else
        lx2=survivorship1(a1,a2,b2,m1,m2,a,x1,x,[0;1]);
        lx2=lx2(:,2);
    end
    f(j-10)=trapz(x,1/R.*lx2);
end
f(isnan(f))=0;
f=f*S0;
M0(1,11:40)=f;
[LMD1, v, w] = eigen(M0);
GT1=LMD1*(v*w)/(v(1)*M0(1,:)*w);
F=mean(f);
%% Leslie Matrix 2 -- Incorporating Proportion Mature
if m1==0
    p=[zeros(size([0.5:1:x2-1]))';ones(size([x2:1:x3-1]))'];
else
    p=lx(:,2)./(lxs);% Proportion Mature @ the beginning of age
end
M0=zeros(40,40);
M0(2:41:2+41*38)=(lxs(2:end)./lxs(1:end-1))';
% Fedundity
clear f
for j=9:40
    x=linspace(j-0.5,j+0.5,201);
    if m1==0
        lx2=survivorship2(a1,a2,b2,a,x2,x,1);
    else
        lx2=survivorship1(a1,a2,b2,m1,m2,a,x1,x,[0;1]);
        lx2=lx2(:,2);
    end
    f(j-8)=trapz(x,1/R.*lx2);
end
f(isnan(f))=0;
f=f.*p(9:40)'*S0;
M0(1,9:40)=f;
[LMD2, v, w] = eigen(M0);
GT2=LMD2*(v*w)/(v(1)*M0(1,:)*w);
%% Lefkovitch Matrix
if m1==0
    S1=survivorship2(a1,a2,b2,a,x2,[0.5,1.5],1);
    S1=S1(end);
else
    S1=survivorship1(a1,a2,b2,m1,m2,a,x1,[0.5,1.5],[1;0]);
    S1=S1(end,1);
end
for j=1:9
    if m1==0
        S3=survivorship2(a1,a2,b2,a,x2,[x2:1:x3],1);
        S2=survivorship2(a1,a2,b2,a,x2,[x0:1:x2],1);
    else
        S3=sum(survivorship1(a1,a2,b2,m1,m2,a,x1,[x2:1:x3],[0;1]),2);
        S2=sum(survivorship1(a1,a2,b2,m1,m2,a,x1,[x0:1:x2],[1;0]),2);
    end
    if j<4 % Unweighted
        W2=ones(size(S2(1:end-1)));
        W3=ones(size(S3(1:end-1)));
    elseif j>5 % Discounted survivorship as weight
        W2=S2(1:end-1).*exp(-r*([x0:1:x2-1]-x0))';
        W3=S3(1:end-1).*exp(-r*([x2:1:x3-1]-x2))';
    else % Survivorship as weight
        W2=S2(1:end-1);
        W3=S3(1:end-1);
    end
    index=j-(ceil(j/3)-1)*3;    
    if index==1
        T=1/(x2-x0);
    elseif index==2
        ST=S2(1:end-1);
        T=ST(end)/sum(ST); % ST(1) =1;
    else
        x=[x0:1:x2-1];
        ST=S2(1:end-1).*exp(-r*(x-x0))';
        T=ST(end)/sum(ST); % ST(1)=1;
    end
    S3=sum(S3(2:end)./S3(1:end-1).*W3/sum(W3));
    S2=sum(S2(2:end)./S2(1:end-1).*W2/sum(W2));
    M1=zeros(3,3);
    M1(2,1)=S1;
    M1(2,2)=S2*(1-T);
    M1(3,2)=S2*T;
    M1(3,3)=S3;
    M1(1,3)=F;
    [L, v, w] = eigen(M1);
    LMD(j,1)=L;
    GT(j,1)=L*(v*w)/(v(1)*M1(1,:)*w);
end
end
%%
function lx=survivorship1(a1,a2,b2,m1,m2,a,x1,x,n0)
% Calculate the survivorship curves
    %a1 : constant risk
    %a2 & b2 : parameters for exponentially decreasing risk 
    %m1 & m2:  parameters for instantaneous rate of maturation
    %a: constant risk for adults
    %x1: age of the first individuals to mature
    %x: age over whith the euqations are evaluated
    %n0: initial density of immature and mature (Typically [1;0])
[~,lx]=ode15s(@survivorship1ODE,x,n0,[],a1,a2,b2,m1,m2,a,x1);
end

function dndt=survivorship1ODE(t,n,a1,a2,b2,m1,m2,a,x1)
% Eq. 7 in the main text
m1=m1*(t>x1);
dndt(1,1)=-m1*exp(m2*(t-x1))*n(1)-a2*exp(-b2*t)*n(1)-a1*n(1);
dndt(2,1)=+m1*exp(m2*(t-x1))*n(1)-a*n(2);
end
%%
function lx=survivorship2(a1,a2,b2,a,x2,x,n0)
% Calculate the survivorship curves for fixed age of maturation 
    %a1 : constant risk
    %a2 & b2 : parameters for exponentially decreasing risk 
    %a: constant risk for adults
    %x2: age of maturation
    %x: age over whith the euqations are evaluated
    %n0: initial density of immature and mature (Typically [1])
[~,lx]=ode45(@survivorship2ODE,x,n0,[],a1,a2,b2,a,x2);
end

function dndt=survivorship2ODE(t,n,a1,a2,b2,a,x2)
dndt(1,1)=(-a2*exp(-b2*t)*n(1)-a1*n(1))*(t<x2)-(a*n(1))*(t>x2)-(a*n(1))*(t==x2);
end
%%
function [m] = fecundity(x,xmin,xmax)
%Fucundity function assuming constant fecundity
% Function of age (starting from birth at age 0)
m=ones(size(x));
m(x<xmin)=0;
m(x>xmax)=0;
end
%%
function [r] = EulerLotka(x,lxb)
% f=EulerLotka(x,lxb)
% x nx1 vector of age (from age 0)
% lxb nx1 vector of the product of survivorship and fecundity
        r0=0;
        OPTIONS=optimset('fminsearch');
        OPTIONS.TolFun=10^-6;
        OPTIONS.TolX=10^-6;
        [r,FVAL]= fminsearch(@EulerLotkaObject,r0, OPTIONS,[lxb,x]);
end

function [f]=EulerLotkaObject(r,Y)
%   [f]=EulerLotkaObject(r,Y)
%   The right hand side of Euler Lotka Equation minus one (squared)
lxb=Y(:,1);
x=Y(:,2);
c=exp(-r*x);
f=(1-trapz(x,c.*lxb))^2;
end
%%
function [lambda, v, w] = eigen(M)
%[lambda, v, w] = eigen(M)
% M: Popualtion matrix
% lambda: population growth rate
% v: reproductive values
% w: stable stage distribution
[W,D]=eig(M);
D=abs(diag(D));
lambda=max(D);
imax=find(D==lambda);
w=W(:,imax);
w=w/sum(w);
[V,D]=eig(M');
D=abs(diag(D));
imax=find(D==max(D));
v=real(V(:,imax))';
end
