# Supplementary material for: Constructing stage-structured matrix population models from life tables: comparison of methods
Source: PeerJ. 2017 Oct 26;5:e3971. doi: 10.7717/peerj.3971 (PMC5660883; doi:10.7717/peerj.3971)
Supplement: Supplemental Information 2 — Complete MATLAB code used for the analysis and Excel file containing parameters. All of the files should be extracted and saved under the same folder. MATLAB code will read the Excel file and run the analysis. Please see “Supplemental Material.docx” for more information. [file peerj-05-3971-s002.zip › earlymature.m]

function [LMD,GT,LMD0,GT0,LMD1,GT1]=earlymature(a1,a3,b3,Lm,k,R,x1,x2,x3,fecTP)
%[LMD,GT,GT0,LMD1,GT1]=earlymature(a1,a3,b3,Lm,k,R,x1,x2,x3,fecTP)
% Calculates population growth rate LBD and generation time GT 
%% ***** Outputs ******
% LMD:  lambda (asymptotic finite population growth rate
% GT:   generation time
% LMD0: lambda calculated with Euler Lotka Equation (true lambda)
% GT0:  true generation time
% LMD1: labmda calculated with age-structured model
% GT1:  generation time calculated with age-structured model
%% **** Inputs ********* (See Table 1 for detail)
% a1:   alpha 1; a3: alpha 3; b3: beta 3; Lm: L_infiniti; k: kappa (or gamma);
% R:    coefficient on fecundity;
% x1:   age when the first individual mature
% x2:   mean age of maturation
% x3:   the last age of reproduction
% fecTP: fecundity type (1: increasing; 2: constant ; 3: declining)
% Note parameters specified in Table 1 are rounded (some rounding errors
% exist)
%% Euler Lotka Equation
x=linspace(0,x3,501);
lxb=survivorship(a1,a3,b3,x).*fecundity(Lm,k,x,x2,x3,fecTP)/R;
[r] = EulerLotka(x(:),lxb(:)); % Associated with eq. 12 in the main text
LMD0=exp(r);
GT0=trapz(x,x.*exp(-r*x).*lxb); % Associated with eq. 13 in the main text
%% Leslie Matrix M0
M0=zeros(40,40);
% subdiagonal elements in the Leslie Matrix
M0(2:41:2+41*38)=survivorship(a1,a3,b3, [1.5:1:39.5])./survivorship(a1,a3,b3,[0.5:1:38.5]);
% Age-specific Fertility % Corresponding to Eq. 9 in the main text
for j=2:40
    x=linspace(j-0.5,j+0.5,100);
    f(j-1)=trapz(x,fecundity(Lm,k,x,x2,x3,fecTP)/R.*survivorship(a1,a3,b3,x)/survivorship(a1,a3,b3,j-0.5));
end
f(isnan(f))=0; % Eliminates numerical error
M0(1,2:40)=survivorship(a1,a3,b3,0.5)*f';
% Population Growth Rate and generation time calculation
[LMD1, v, w] = eigen(M0);
GT1=LMD1*(v*w)/(v(1)*M0(1,:)*w); % Generation Time Eq. 18
%% Lefkovitch Matrix
x=[x1:1:x3-1];
L13=survivorship(a1,a3,b3,x); % Survivorship from age x1 to x3
a21=survivorship(a1,a3,b3,x1)/survivorship(a1,a3,b3,.5);
for j=1:9
    if j<4 % No weight (i.e. equal weight)
        W1=ones(size(x));
    elseif j>6  % Discounted weight
        W1=L13.*exp(-r*[0:1:x3-2.5]);%/sum(survivorship(a1, b1, a2, a3, b3,[1.5:1:39.5]).*exp(-r*[0:1:38]));
    else % Weighted by fecundity
        W1=L13;%survivorship(a1, b1, a2, a3, b3,[1.5:1:39.5])/sum(survivorship(a1, b1, a2, a3, b3,[1.5:1:39.5]));
    end
    index=j-(ceil(j/3)-1)*3;
    if index==1 % Weighted geometric mean
        a22= prod((L13(2:end)./L13(1:end-1)).^(W1(1:end-1)/sum(W1(1:end-1))));
        a12=sum(W1.*f/sum(W1))*survivorship(a1,a3,b3,0.5);
    elseif index==2 % Weighted arithmetic mean
        a22=sum(W1(1:end-1)/sum(W1(1:end-1)).*L13(2:end)./L13(1:end-1));
        a12=sum(W1.*f/sum(W1))*survivorship(a1,a3,b3,0.5);
    elseif index==3 % Weighted harmonic mean
        a22=sum(W1(1:end-1))/sum(W1(1:end-1)./(L13(2:end)./L13(1:end-1)));
        a12=sum(W1.*f/sum(W1))*survivorship(a1,a3,b3,0.5);
    end
    M1=[0,a12;  
        a21,a22]; % Lefkovitch Matrix
    [L, v, w] = eigen(M1);
    LMD(j,1)=L;
    GT(j,1)=L*(v*w)/(v(1)*M1(1,:)*w);% Generation Time Eq. 18
end
end
  
function [lx] = survivorship(a2, a3, b3, x)
%[lx] = survivorship(a1, b1, a2, a3, b3, x)
%   survivorship function competing risk model
%       a2      -- constant risk 
%       a3, b3  -- exponentially increasing risk
lc=exp(-a2*x);
ls=exp((a3/b3)*(1-exp(b3*x)));
lx=lc.*ls;
end

function [m] = fecundity(Lmax,k,x,x2,x3,fecTP)
% Calculates the three forms of fecundity function
% Function of age (starting from birth at age 0)
if fecTP==1
    m=(Lmax*(1-exp(-k*x))).^3;
elseif fecTP==2
    m=Lmax^3*ones(size(x));
elseif fecTP==3
    m=Lmax^3*exp(-k*(x-x2));
end
m(x<x2)=0;
m(x>x3)=0;
end

function [r] = EulerLotka(x,lxb)
% [r] = EulerLotka(x,lxb)
% Euler-Lotka Equation to find the instantaneous population growth rate
% x nx1 vector of age (from age 0)
% lxb nx1 vector of the product of survivorship and fecundity
        r0=0;
        OPTIONS=optimset('fminsearch');
        OPTIONS.TolFun=10^-6;
        OPTIONS.TolX=10^-6;
        [r,FVAL]= fminsearch(@EulerLotkaObject,r0, OPTIONS,[lxb,x]);
end

function [f]=EulerLotkaObject(r,Y)
%   [f]=EulerLotkaObject(r,Y)
%   The right hand side of Euler Lotka Equation minus one - squared
lxb=Y(:,1);
x=Y(:,2);
c=exp(-r*x);
f=(1-trapz(x,c.*lxb))^2;
end

function [lambda, v, w] = eigen(M)
%[lambda, v, w] = eigen(M)
% M: Popualtion matrix
% lambda: population growth rate
% v: reproductive values
% w: stable stage distribution
[W,D]=eig(M);
D=abs(diag(D));
lambda=max(D);
imax=find(D==lambda);
w=W(:,imax);
w=w/sum(w);
[V,D]=eig(M');
D=abs(diag(D));
imax=find(D==max(D));
v=real(V(:,imax))';
end
