# Supplementary material for: Constructing stage-structured matrix population models from life tables: comparison of methods
Source: PeerJ. 2017 Oct 26;5:e3971. doi: 10.7717/peerj.3971 (PMC5660883; doi:10.7717/peerj.3971)
Supplement: Supplemental Information 2 — Complete MATLAB code used for the analysis and Excel file containing parameters. All of the files should be extracted and saved under the same folder. MATLAB code will read the Excel file and run the analysis. Please see “Supplemental Material.docx” for more information. [file peerj-05-3971-s002.zip › IterativeMethod.m]

function [L,GT]=IterativeMethod(a1,a2,b2,m1,m2,a,R,x0,x1,x2,x3)
%function [L]=IterativeMethod(a1,a2,b2,m1,m2,a,R,x0,x1,x2,x3)
% Calculates population growth rate L using an iterative method
%% ***** Outputs ******
% L:  lambda (asymptotic finite population growth rate)
%% **** Inputs ********* (See Table 1 for detail)
% a1:   alpha 1; a2: alpha 2; b2: beta 2; m1 & m2: parameters for maturation
% a: adult instantaneous per-capita mortality rate (a.k.a. risk, harzard);
% R:    coefficient on fecundity;
% x1:   age when the first individual mature
% x2:   mean age of maturation
% x3:   the last age of reproduction
%% Fertility

if m1==0
    S0=survivorship2(a1,a2,b2,a,x2,[0,0.5],1);
    S0=S0(end);
else
    S0=survivorship1(a1,a2,b2,m1,m2,a,x1,[0,0.5],[1;0]);
    S0=S0(end,1);
end
f=zeros(1,30);
for j=11:40
    x=linspace(j-0.5,j+0.5,201);
    if m1==0
        lx2=survivorship2(a1,a2,b2,a,x2,x,1);
    else
        lx2=survivorship1(a1,a2,b2,m1,m2,a,x1,x,[0;1]);
        lx2=lx2(:,2);
    end
    f(j-10)=trapz(x,1/R.*lx2);
end
f(isnan(f))=0;
f=f*S0;
F=mean(f);
%% Lefkovitch Matrix
if m1==0
    S1=survivorship2(a1,a2,b2,a,x2,[0.5,1.5],1);
    S1=S1(end);
else
    S1=survivorship1(a1,a2,b2,m1,m2,a,x1,[0.5,1.5],[1;0]);
    S1=S1(end,1);
end
if m1==0
    S3=survivorship2(a1,a2,b2,a,x2,[x2:1:x3],1);
    S2=survivorship2(a1,a2,b2,a,x2,[x0:1:x2],1);
else
    S3=sum(survivorship1(a1,a2,b2,m1,m2,a,x1,[x2:1:x3],[0;1]),2);
    S2=sum(survivorship1(a1,a2,b2,m1,m2,a,x1,[x0:1:x2],[1;0]),2);
end
r=0;
x=[x0:1:x2-1];
M1=zeros(3,3);
M1(2,1)=S1;
M1(1,3)=F;
for h=1:500 % Itarate 500 times
    W2=S2(1:end-1).*exp(-r*([x0:1:x2-1]-x0))';
    W3=S3(1:end-1).*exp(-r*([x2:1:x3-1]-x2))';
    ST=S2(1:end-1).*exp(-r*(x-x0))';
    T=ST(end)/sum(ST); % ST(1)=1;
    S3M=sum(S3(2:end)./S3(1:end-1).*W3/sum(W3));
    S2M=sum(S2(2:end)./S2(1:end-1).*W2/sum(W2));
    M1(2,2)=S2M*(1-T);
    M1(3,2)=S2M*T;
    M1(3,3)=S3M;
    [L, ~, ~] = eigen(M1);
    r=log(L); % Update r
end
  [L, v, w] = eigen(M1);
  GT=L*(v*w)/(v(1)*M1(1,:)*w);
end
%%
function lx=survivorship1(a1,a2,b2,m1,m2,a,x1,x,n0)
% Calculate the survivorship curves
%a1 : constant risk
%a2 & b2 : parameters for exponentially decreasing risk
%m1 & m2:  parameters for instantaneous rate of maturation
%a: constant risk for adults
%x1: age of the first individuals to mature
    %x: age over whith the euqations are evaluated
    %n0: initial density of immature and mature (Typically [1;0])
[~,lx]=ode15s(@survivorship1ODE,x,n0,[],a1,a2,b2,m1,m2,a,x1);
end

function dndt=survivorship1ODE(t,n,a1,a2,b2,m1,m2,a,x1)
% Eq. 7 in the main text
m1=m1*(t>x1);
dndt(1,1)=-m1*exp(m2*(t-x1))*n(1)-a2*exp(-b2*t)*n(1)-a1*n(1);
dndt(2,1)=+m1*exp(m2*(t-x1))*n(1)-a*n(2);
end
%%
function lx=survivorship2(a1,a2,b2,a,x2,x,n0)
% Calculate the survivorship curves for fixed age of maturation 
    %a1 : constant risk
    %a2 & b2 : parameters for exponentially decreasing risk 
    %a: constant risk for adults
    %x2: age of maturation
    %x: age over whith the euqations are evaluated
    %n0: initial density of immature and mature (Typically [1])
[~,lx]=ode45(@survivorship2ODE,x,n0,[],a1,a2,b2,a,x2);
end

function dndt=survivorship2ODE(t,n,a1,a2,b2,a,x2)
dndt(1,1)=(-a2*exp(-b2*t)*n(1)-a1*n(1))*(t<x2)-(a*n(1))*(t>x2)-(a*n(1))*(t==x2);
end
%%
function [lambda, v, w] = eigen(M)
%[lambda, v, w] = eigen(M)
% M: Popualtion matrix
% lambda: population growth rate
% v: reproductive values
% w: stable stage distribution
[W,D]=eig(M);
D=abs(diag(D));
lambda=max(D);
imax=find(D==lambda);
w=W(:,imax);
w=w/sum(w);
[V,D]=eig(M');
D=abs(diag(D));
imax=find(D==max(D));
v=real(V(:,imax))';
end
