# Supplementary material for: Constructing stage-structured matrix population models from life tables: comparison of methods
Source: PeerJ. 2017 Oct 26;5:e3971. doi: 10.7717/peerj.3971 (PMC5660883; doi:10.7717/peerj.3971)
Supplement: Supplemental Information 2 — Complete MATLAB code used for the analysis and Excel file containing parameters. All of the files should be extracted and saved under the same folder. MATLAB code will read the Excel file and run the analysis. Please see “Supplemental Material.docx” for more information. [file peerj-05-3971-s002.zip › plotfigure3.m]

clear
params=xlsread('table1','Delayed Maturation');
%% Exponentially Declining Hazard 
a1=params(1,1);
a2=params(1,2);
b2=params(1,3);
x2=params(1,13);
x=linspace(0,x2,501);
lc=exp(-a1*x); % Constant Hazard
lj=exp((-a2/b2)*(1-exp(-b2*x))); % Declining Hazard
lx=lc.*lj; % Competing Risk Model
% Plot Curve
figure(3) 
h=plot(x,lx,'k');
set(h,'linewidth',2)
hold on
%% Constant Hazard
a1=params(2,1);
a2=params(2,2);
b2=params(2,3);
x2=params(2,13);
x=linspace(0,x2,501);
lc=exp(-a1*x); % Constant Hazard
lj=exp((-a2/b2)*(1-exp(-b2*x))); % Declining Hazard
lx=lc.*lj; % Competing Risk Model
% Plot Curve
h=plot(x,lx,'k--');
set(h,'linewidth',2)
%% Change Figure Style
set(gca,'fontsize',16)
hold off
axis([-0.5,41,-0.01,1.01])
set(gca,'fontsize',16)
ylabel('Survivorship','fontsize',16)
xlabel('Age ({\itx})')
