# Supplementary material for: Constructing stage-structured matrix population models from life tables: comparison of methods
Source: PeerJ. 2017 Oct 26;5:e3971. doi: 10.7717/peerj.3971 (PMC5660883; doi:10.7717/peerj.3971)
Supplement: Supplemental Information 2 — Complete MATLAB code used for the analysis and Excel file containing parameters. All of the files should be extracted and saved under the same folder. MATLAB code will read the Excel file and run the analysis. Please see “Supplemental Material.docx” for more information. [file peerj-05-3971-s002.zip › plotfigure4.m]

function plotfigure4
% Plot figure 4 (proportion mature)
% This figure does not take into account the mortality 
params=xlsread('table1','Delayed Maturation');
%% Exponentially increasing instantaneous maturation rate
m1=params(5,4);
m2=params(5,5);
x1=params(5,11);
x3=params(5,13);
x=linspace(0,x3,501);
n0=[1;0];
figure (4)
[~,lx]=ode15s(@maturation1ODE,x,n0,[],m1,m2,x1);
p=lx(:,2)./(lx(:,1)+lx(:,2));
h=plot(x,p,'k');
hold on
set(h,'linewidth',2)
%% Constant maturation rate
m1=params(3,4);
x1=params(3,11);
x3=params(3,13);
[~,lx]=ode15s(@maturation2ODE,x,n0,[],m1,x1);
p=lx(:,2)./(lx(:,1)+lx(:,2));
h=plot(x,p,'k--');
set(h,'linewidth',2)
%% Fixed age of maturation
x2=params(1,12);
x=linspace(0,40.5,5001);
p=x;
p=x>x2;
h=plot(x,p,'k-.');
set(h,'linewidth',2)
%% Change the style of figure
set(gca,'fontsize',16)
hold off
axis([7,20,-0.02,1.02])
set(gca,'fontsize',16)
ylabel('Proportion Mature','fontsize',16)
xlabel('Age ({\itx})')
end

function dndt=maturation1ODE(t,n,m1,m2,x1)
m1=m1*(t>x1);
dndt(1,1)=-m1*exp(m2*(t-x1))*n(1);
dndt(2,1)=+m1*exp(m2*(t-x1))*n(1);
end

function dndt=maturation2ODE(t,n,m1,x1)
m1=m1*(t>x1);
dndt(1,1)=-m1*n(1);
dndt(2,1)=+m1*n(1);
end
