# Supplementary material for: Constructing stage-structured matrix population models from life tables: comparison of methods
Source: PeerJ. 2017 Oct 26;5:e3971. doi: 10.7717/peerj.3971 (PMC5660883; doi:10.7717/peerj.3971)
Supplement: Supplemental Information 2 — Complete MATLAB code used for the analysis and Excel file containing parameters. All of the files should be extracted and saved under the same folder. MATLAB code will read the Excel file and run the analysis. Please see “Supplemental Material.docx” for more information. [file peerj-05-3971-s002.zip › table1.xlsx]

## Sheet: Early Maturation
	a1	a3	b3	Lm	k	R	R	R	x0	x1	x2	x3
CH-IF	0.1535	0	1	10	0.1	6832	948	280	1.5	1.5	1.5	40.5
CH-CF	0.1535	0	1	10	0	16371	5163	2768	1.5	1.5	1.5	40.5
CH-DF	0.1535	0	1	10	0.1	6262	3134	1975	1.5	1.5	1.5	40.5
IH-IF	0	0.002	0.205	10	0.1	39459	5985	1435	1.5	1.5	1.5	40.5
IH-CF	0	0.002	0.205	10	0	80276	18485	7244	1.5	1.5	1.5	40.5
IH-DF	0	0.002	0.205	10	0.1	22872	8100	4176	1.5	1.5	1.5	40.5

## Sheet: Delayed Maturation
	a1	a2	b2	m1	m2	a	R at 0.9	R at 1.0	R at 1.1	x0	x1	x2	x3
DH-FM	0.1	0.4	0.3	0	0	0.2	3	0.497	0.124	1.5	10.5	10.5	40.5
CH-FM	0.2193	0	1	0	0	0.2	3.005	0.498	0.124	1.5	10.5	10.5	40.5
DH-CM	0.1	0.4	0.3	0.5	0	0.2	2.958	0.502	0.131	1.5	8.5	10.5	40.5
CH-CM	0.2193	0	1	0.5	0	0.2	3.082	0.538	0.143	1.5	8.5	10.5	40.5
DH-IM	0.1	0.4	0.3	0.1	1.01	0.2	2.942	0.491	0.124	1.5	8.5	10.5	40.5
CH-IM	0.2193	0	1	0.1	1.01	0.2	3.03	0.51	0.13	1.5	8.5	10.5	40.5
